# Supplementary material for: Two paralogous EcfG σ factors hierarchically orchestrate the activation of the General Stress Response in Sphingopyxis granuli TFA
Source: Sci Rep. 2020 Mar 20;10:5177. doi: 10.1038/s41598-020-62101-z (PMC7083833; doi:10.1038/s41598-020-62101-z)
Supplement: Supplementary file 1 — Supplementary information. [file 41598_2020_62101_MOESM1_ESM.xlsx]

## Sheet: Upregulated
Supplementary Table S1. Genes upregulated and downregulated (in pages 1 and 2 of this document, respectively) more than 3-fold in the ΔecfG1ΔecfG2 mutant compared to the wild type TFA. The relative expression, the genome strand where the genes are encoded, the COG functional category where they belong (the category represented by each symbol is shown in page 3 of this document), the annotated gen…
Gene ID	ΔecfG1ΔecfG2/WT	Strand	COG	Gene name	Description
SGRAN_0002	24.2479	-		FG91_01842	Uncharacterized protein
SGRAN_0003	4.83226	+		FG91_01843	Uncharacterized protein
SGRAN_0070	10.7298	+	U	trbF	Conjugal transfer protein TrbF
SGRAN_0088	6.55777	+		EBMC1_11245	Putative secreted protein
SGRAN_0093	9.02955	+		FG95_00162	Polyketide cyclase - dehydrase and lipid transport
SGRAN_0120	6.21743	+	P	SKP52_22890	TonB-dependent receptor
SGRAN_0128	4.18114	+		EBMC1_11080	Putative membrane protein
SGRAN_0143	15.9081	+	H	FG91_00920	TonB-dependent receptor
SGRAN_0164	5.05073	+	P	kdpB	Potassium-transporting ATPase B chain
SGRAN_0251	4.15751	-		FG91_01807	Uncharacterized protein
SGRAN_0252	5.09123	-	S	EH30_14315	Polysaccharide biosynthesis protein GtrA
SGRAN_0253	6.39549	-	H	barJ	Amine oxidase
SGRAN_0256	3.17183	-		EBBID32_22170	Uncharacterized protein
SGRAN_0352	14.0864	-		Sala_3004	Sel1-like TPR repeat protein
SGRAN_0370	3.82717	-		feoA	Fe2+ transport system protein A
SGRAN_0383	3.16833	+		Sala_2974	Uncharacterized protein
SGRAN_0389	4.92032	+	H	ACIDI_57c00100	Thiamine monophosphate synthase
SGRAN_0471	5.19213	-	M	ABAC460_11270	YD repeat protein
SGRAN_0472	37.534	-		ABAC402_00770	Hemagglutinin-related protein
SGRAN_0474	7.59379	+	M	ABAC460_10815	ParB-like nuclease domain
SGRAN_0475	3.03594	-	U	virB11	P-type DNA transfer ATPase VirB11
SGRAN_0516	3.32698	+	P	AI27_05210	TonB-dependent receptor
SGRAN_0571	7.72097	+	V	BV95_00193	Restriction endonuclease
SGRAN_0572	5.71853	+		BV95_00194	Lytic transglycosylase catalytic
SGRAN_0625	28.187	+	O	trxC	Thioredoxin 2
SGRAN_0626	5.2414	+	O	ahpC2	Peroxiredoxin
SGRAN_0765	7.17281	+	U	BV96_01930	Flp pilus assembly protein TadG
SGRAN_0766	4.6582	+	U	EBMC1_11520	TadE-like protein
SGRAN_0767	4.159	+		BV96_01932	Tight adherence protein TadE
SGRAN_0772	3.669	-	S	FG95_01446	Uncharacterized protein
SGRAN_0798	5.94352	-		FG95_01766	BFD (2Fe-2S)-binding domain-containing protein
SGRAN_0799	3.44507	+	F	purS	Phosphoribosylformylglycinamidine synthase subunit PurS
SGRAN_0819	3.93964	-	K	NX02_11455	Uncharacterized protein
SGRAN_0831	3.92219	+	K	WP_040308620,1	Uncharacterized protein
SGRAN_0840	3.17	-	T	EBMC1_07540	Diguanylate cyclase-phosphodiesterase
SGRAN_0847	4.26911	+	J	trmD	tRNA (guanine-N(1)-)-methyltransferase
SGRAN_0881	18.5863	+		BF95_01125	Uncharacterized protein
SGRAN_0885	4.30266	+	I	phaZ	Polyhydroxyalkanoate depolymerase-intracellular
SGRAN_0898	4.78992	-		EBMC1_00380	Putative membrane protein
SGRAN_0900	5.86677	+		EBMC1_00370	Uncharacterized protein
SGRAN_0917	15.0727	-		EBMC1_04309	Uncharacterized protein
SGRAN_0965	4.0636	+		AI27_11580	Hpt domain-containing protein
SGRAN_0978	3.91716	+	T	EBMC1_03320	PAS-PAC sensor-containing diguanylate cyclase-phosphodiesterase
SGRAN_0980	7.71743	+	P	AEYBE204_11575	TonB-dependent receptor
SGRAN_0981	3.34904	+	M	G410_RS0111350	peptidase S11
SGRAN_0982	4.07459	+	Q	Acid345_3836	D-aminoacylase
SGRAN_1049	4.44539	+	I	acd	Acyl-CoA dehydrogenase
SGRAN_1050	91.1615	-	K	SKP52_21590	TetR family transcriptional regulator
SGRAN_1090	11.7587	-	S	NT2_09_01630	Putative autotransporter protein
SGRAN_1166	3.38371	+	P	atsA2	Arylsulfatase
SGRAN_1177	3.2119	-	I	BN1047_04022	Acyl-CoA dehydrogenase
SGRAN_1205	3.0374	-		tRNA-Leu-GAG	NA
SGRAN_1208	3.41204	+	U	gspC	Secretion system protein C
SGRAN_1239	3.94987	+	C	EBMC1_00940	Cyclic nucleotide-binding protein
SGRAN_1240	4.65905	+		FG95_01607	Uncharacterized protein
SGRAN_1241	4.22424	+		AI27_21325	Cytochrome C family protein
SGRAN_1251	3.68663	+	T	bolA	BolA-like protein
SGRAN_1277	3.38821	-	S	A11S_897	ATP synthase subunit beta
SGRAN_1278	13.4167	-	M	lgt	Prolipoprotein diacylglyceryl transferase
SGRAN_1307	13.231	+	S	EBMC1_13893	Extensin-like protein
SGRAN_1310	4.94069	-	C	cycM2	Cytochrome c552
SGRAN_1311	3.03897	+	E	pheA	Prephenate dehydratase
SGRAN_1321	5.31795	+	K	arsR3	ArsR family transcriptional regulator
SGRAN_1330	4.49728	-		traJ-II RNA motif	NA
SGRAN_1371	3.61949	-	K	FG91_01218	Transcriptional regulator-BadM-Rrf2 family
SGRAN_1431	30.9838	-	L	NSU_2526	Transposase
SGRAN_1432	8.33356	-	L	NSU_2525	Transposase
SGRAN_1435	5.00528	+	NU	SKP52_03580	Uncharacterized protein
SGRAN_1462	3.51903	+	R	abgB	Amidohydrolase
SGRAN_1474	5.22719	+	S	EBMC1_02515	Transcriptional regulator MraZ
SGRAN_1475	3.24816	+	M	rsmH	Ribosomal RNA small subunit methyltransferase H
SGRAN_1476	4.85765	+		SKP52_14840	Uncharacterized protein
SGRAN_1477	3.13925	+	M	ftsI	Peptidoglycan glycosyltransferase
SGRAN_1478	3.72506	+	M	murE	UDP-N-acetylmuramoyl-L-alanyl-D-glutamate--2-6-diaminopimelate ligase
SGRAN_1479	3.64129	+	M	murF	UDP-N-acetylmuramoyl-tripeptide--D-alanyl-D-alanine ligase
SGRAN_1481	4.15201	+	M	murD	UDP-N-acetylmuramoylalanine--D-glutamate ligase
SGRAN_1482	3.37833	+	D	ftsW	Cell division protein FtsW
SGRAN_1483	3.33225	+	M	murG	UDP-N-acetylglucosamine--N-acetylmuramyl-(pentapeptide) pyrophosphoryl-undecaprenol N-acetylglucosamine transferase
SGRAN_1517	3.35013	+	S	A462_03794	Spore coat U domain-containing protein
SGRAN_1518	3.72917	+	S	A462_03799	Putative type I pilus protein CsuB
SGRAN_1519	3.35302	+	NU	csuC	Type 1 pili usher pathway chaperone CsuC
SGRAN_1520	4.52328	+	NU	A986_22523	Putative type I pili usher protein CsuD
SGRAN_1521	3.65477	+	S	D046_4082	Putative secreted protein
SGRAN_1522	5.36196	+		ABAZ39_19400	MarR-family transcriptional regulator
SGRAN_1540	3.85232	+		FG91_03737	PAP2 superfamily protein
SGRAN_1588	7.35227	+		EH32_04495	Probable insertion sequence transposase protein-IS3-IS911 family
SGRAN_1589	4.50091	+		tISRso16b	Transposase
SGRAN_1665	6.22016	-	P	fiu	Catecholate siderophore receptor Fiu
SGRAN_1676	64.9603	+		WP_045652199	Uncharacterized protein
SGRAN_1677	4.43931	-	S	FG95_02767	Uncharacterized protein
SGRAN_1701	3.57965	+	J	infC	Translation initiation factor IF-3
SGRAN_1703	4.17644	+		Bresu_1547	Uncharacterized protein
SGRAN_1729	1410.35	-		istA3	Integrase-catalytic region
SGRAN_1730	3959.48	-	L	tnpC2	Transposase
SGRAN_1888	7.72509	-	L	A250_03273	Retron-type RNA-directed DNA polymerase
SGRAN_1901	3.79841	-	NU	tadC	Type II secretion system protein
SGRAN_1902	6.391	-	U	tadB	Flp pilus assembly protein TadB
SGRAN_1903	4.47731	-	U	cpaE	Flp pilus assembly protein ATPase CpaE
SGRAN_1904	3.91123	-	N	cpaD	Pilus assembly protein CpaD
SGRAN_1905	4.81207	-	U	cpaC	Secretion system protein
SGRAN_1906	8.66679	-	U	cpaB	Pilus assembly protein CpaB
SGRAN_1907	10.8574	-	OU	cpaA	Peptidase A24A-prepilin type IV
SGRAN_1918	3.21161	+	K	scpB	Segregation and condensation protein B
SGRAN_1931	4.09664	+		AI27_13335	Signal transduction protein
SGRAN_1939	3.50948	+		EBMC1_08981	Uncharacterized protein
SGRAN_1940	3.53231	+	T	FG91_02530	Histidine kinase
SGRAN_1962	3.76625	-	M	EBMC1_08696	Lytic transglycosylase-catalytic
SGRAN_2019	3.13942	+		WP_029941113,1	Uncharacterized protein
SGRAN_2061	3.58291	+		FG91_00136	Uncharacterized protein
SGRAN_2064	3.42893	+	R	ELI_12100	Putative sulfatase
SGRAN_2088	4.04209	+	L	ccrM	Modification methylase BabI
SGRAN_2089	3.4011	+	H	folP	Dihydropteroate pyrophosphorylase
SGRAN_2090	3.77675	-	T	nifA2	Nif-specific regulatory protein
SGRAN_2108	4.86327	+		FG91_00189	CopG-like DNA-binding protein
SGRAN_2109	3.21015	+	R	vapC3	Ribonuclease VapC
SGRAN_2119	4.21355	+	R	queC1	7-cyano-7-deazaguanine synthase 1
SGRAN_2132	3.31921	-	S	FG91_00219	Uncharacterized protein
SGRAN_2138	5.07301	-	T	EBMC1_16364	Response regulator receiver protein
SGRAN_2149	3.35931	-		FG95_00608	Uncharacterized protein
SGRAN_2187	3.06636	+		FG95_03958	Uncharacterized protein
SGRAN_2190	3.0146	+	T	EBMC1_16784	Histidine kinase A-like protein
SGRAN_2205	3.16035	+	J	dusB	tRNA-dihydrouridine synthase
SGRAN_2240	7.02026	+	P	AZ78_02175	TonB-dependent receptor
SGRAN_2284	6.06902	+	L	A11S_717	Excinuclease ABC C subunit domain protein
SGRAN_2291	12.3915	+	L	uvrD	Probable DNA helicase II like protein
SGRAN_2296	3.01316	-		FG91_02398	Uncharacterized protein
SGRAN_2367	4.14976	-	M	pglA	Glycosyl transferase family 1
SGRAN_2372	24.7331	-	M	AX27061_0977	Glycosyl transferase
SGRAN_2420	4.50181	-	H	ispB	All-trans-octaprenyl-diphosphate synthase
SGRAN_2421	27.954	+	E	tyrA	Chorismate mutase
SGRAN_2422	18.6647	+	O	yfcG	Glutathione S-transferase
SGRAN_2426	4.49553	-		tRNA-Val-CAC	NA
SGRAN_2495	3.23664	-	K	FF36_04774	Transcriptional regulator-GntR family
SGRAN_2501	249.364	-	L	NSU_2526	Transposase
SGRAN_2502	4423.42	-	L	NSU_2525	Transposase
SGRAN_2538	3.6877	-		WP_046607322,1	Uncharacterized protein
SGRAN_2539	3.75889	-	K	Msil_2175	ParB-like partition protein
SGRAN_2540	3.43831	-	L	MCHK_5697	Adenine-specific DNA methylase-like protein
SGRAN_2586	4.45879	+	L	himD	Integration host factor subunit beta (IHF-beta)
SGRAN_2593	3.07706	-		FG91_03804	Tetratricopeptide TPR-2 repeat protein
SGRAN_2659	4.95811	-		tRNA-His-GTG	NA
SGRAN_2697	4.3141	+	K	A1S_1313	LysR family transcriptional regulator
SGRAN_2707	3.06574	+	S	BDIM_01920	PQQ enzyme repeat protein
SGRAN_2730	3.42117	-	D	ywqD	Protein-tyrosine kinase
SGRAN_2731	4.48254	-	M	FG91_03518	Lipopolysaccharide biosynthesis
SGRAN_2732	3.75632	-	M	wza	Polysaccharide export protein
SGRAN_2735	5.21065	+	M	BV96_04240	CelD-like protein
SGRAN_2744	6.06666	-	T	A33O_00970	Diguanylate cyclase
SGRAN_2750	3.97799	-	R	EBMC1_02605	Alpha-beta hydrolase
SGRAN_2777	4.13845	-	P	AZ78_02175	TonB-dependent receptor
SGRAN_2804	283.097	+	K	thnR	LysR-type activator
SGRAN_2805	33.9011	+	HC	thnY	Ferredoxin reductase-like
SGRAN_2806	10.6519	-	P	copB2	Copper resistance protein B
SGRAN_2807	3.57793	-	Q	copA5	Copper resistance protein A
SGRAN_2810	3.80435	-		LK12_03850	Uncharacterized protein
SGRAN_2811	4.14234	+	S	C725_1263	Uncharacterized protein
SGRAN_2812	3.56918	+	R	LK12_03835	Metal-binding protein
SGRAN_2827	6.92289	+	S	LK12_03730	Uncharacterized protein
SGRAN_2828	5.45288	-	S	LK12_03725	Uncharacterized protein
SGRAN_2861	23418.7	+	L	tnpC4	Transposase
SGRAN_2864	32.9454	+		FG95_01691	Plasmid pRiA4b ORF-3-like family protein
SGRAN_2895	3.33494	-	R	Rru_A0511	DEAD-DEAH box helicase
SGRAN_2922	3.51229	-	K	dadR	AsnC family transcriptional regulator
SGRAN_2952	3.25771	-	NT	cheR	Protein-glutamate O-methyltransferase
SGRAN_2953	3.08791	-	NT	cheB	Protein-glutamate methylesterase
SGRAN_2955	5.77728	-	NT	FG91_04027	CheW protein
SGRAN_2956	6.20906	-	NT	cheA	Histidine kinase
SGRAN_2987	3.55805	-	J	FG95_01206	Fmu (Sun) domain protein
SGRAN_3011	3.0168	+		BV96_00990	Putative permease
SGRAN_3018	22.5352	+	T	FG95_03758	Diguanylate cyclase
SGRAN_3043	11.1313	+		AI27_17765	Type IV pilus assembly PilZ
SGRAN_3068	3.17619	-	H	thiG2	Thiazole synthase
SGRAN_3126	3.09316	-	O	nifU	Iron transporter
SGRAN_3153	3.34186	+		EBMC1_12501	Uncharacterized protein
SGRAN_3155	6.99345	-	NT	Sala_1641	Methyl-accepting chemotaxis sensory transducer
SGRAN_3161	3.62868	-		EBMC1_01520	Uncharacterized protein
SGRAN_3163	3.2604	+		EBMC1_01535	Type IV pilus assembly PilZ
SGRAN_3210	2011.29	+	L	SP6_81_00020	Transposase
SGRAN_3211	487.762	+	L	ABAZ39_11775	Transposase
SGRAN_3219	3.52705	+	L	tnpC5	Transposase
SGRAN_3245	3.9253	-	R	hsaB	3-hydroxy-9-10-secoandrosta-1-3-5(10)-triene-9-17-dione 4-hydroxylase-reductase subunit
SGRAN_3250	8.57456	-		CF98_17685	Uncharacterized protein
SGRAN_3276	6.91868	+	IQ	BN1047_02685	Acyl-CoA ligase
SGRAN_3277	35.5904	+	ER	IA69_19705	Butanediol dehydrogenase
SGRAN_3324	4.31205	-	TK	ctrA	Cell cycle transcriptional regulator CtrA
SGRAN_3368	3.16748	-	C	sdhC	Succinate dehydrogenase subunit C
SGRAN_3371	7.49279	+	NT	PA1423	Biofilm dispersion protein BdlA
SGRAN_3397	9.28953	+		atfA	Diacylglycerol O-acyltransferase
SGRAN_3409	3.5245	-	R	AI27_11605	ATPase
SGRAN_3412	4.87524	-		BV95_02092	Uncharacterized protein
SGRAN_3443	5.24758	-	U	AL00_15210	Sporulation related protein
SGRAN_3444	4.71446	-		Sala_1907	Uncharacterized protein
SGRAN_3445	5.70252	-	D	parA3	Plasmid partitioning protein ParA
SGRAN_3446	3.13115	+	R	AL00_15195	Sel1-like TPR repeat protein
SGRAN_3447	4.04315	-	M	BW41_00640	YD repeat-containing protein
SGRAN_3457	6.31159	+		FG91_03744	Uncharacterized protein
SGRAN_3515	3.78954	+	C	kstD	3-ketosteroid-delta-1-dehydrogenase
SGRAN_3572	5.5769	-	M	SKP52_18260	Peptidase M23B
SGRAN_3596	4.69269	-		WP_033073431,1	Uncharacterized protein
SGRAN_3631	5.19004	+		SKP52_16190	Putative membrane protein
SGRAN_3658	8.41689	+	T	ACPL_3304	Diguanylate phosphodiesterase
SGRAN_3670	4.73707	+		EBMC1_00340	Uncharacterized protein
SGRAN_3676	3.33721	+	M	CP98_01136	Cellulose biosynthesis (CelD)-like protein
SGRAN_3681	8.44277	-		EBMC1_05504	Uncharacterized protein
SGRAN_3759	7.59108	-		FG95_00498	Uncharacterized protein
SGRAN_3775	4.4621	+	U	cpaF	Type II secretion system protein E
SGRAN_3786	5.03246	-		EBMC1_03700	Hemerythrin HHE cation binding domain-containing protein
SGRAN_3828	3.13394	-		tRNA-Cys-GCA	NA
SGRAN_3872	3.45006	-	K	HMPREF9695_01527	Transcriptional regulator-AraC family
SGRAN_3901	7.41485	-		FG91_01295	Uncharacterized protein
SGRAN_3902	7.65146	-	T	EBMC1_03869	Diguanylate cyclase
SGRAN_3969	3.27662	+	O	AI27_21350	TPR repeat-containing protein
SGRAN_3976	4.48698	+	TK	cusR	XRE family transcriptional regulator
SGRAN_3989	11.8689	-	T	stp	Protein tyrosine phosphatase
SGRAN_3990	49.2906	+	G	ACINWC743_2187	Major facilitator superfamily MFS-1
SGRAN_4001	13.8881	+	Q	yjcS	Alkyl sulfatase
SGRAN_4088	3.32243	-	N	fliC	Flagellin
SGRAN_4090	27.1894	+	NU	fliE	Flagellar hook-basal body complex protein FliE
SGRAN_4091	23.7178	+	NU	fliF	Flagellar M-ring protein
SGRAN_4092	21.2363	+	N	fliG	Flagellar motor switch protein FliG
SGRAN_4093	23.6425	+	NU	EBMC1_04749	Flagellar biosynthetic protein
SGRAN_4094	18.8068	+	NU	fliI	Flagellum-specific ATP synthase
SGRAN_4095	11.672	+		EBMC1_04759	Uncharacterized protein
SGRAN_4096	20.0097	+	N	EBMC1_04764	Flagellar hook-length control protein
SGRAN_4097	17.879	+	N	SKP52_19605	Flagellar basal body-associated protein FliL
SGRAN_4098	15.8378	+	N	EBMC1_04774	Surface presentation of antigens (SPOA) protein
SGRAN_4099	12.4451	+	NU	fliN	Flagellar motor switch protein FliN
SGRAN_4100	17.6738	+	N	EBMC1_04784	Flagellar biogenesis protein FliO
SGRAN_4101	8.69247	+	NU	fliP	Flagellar biosynthetic protein FliP
SGRAN_4103	6.79105	+	NU	fliR	Flagellar biosynthetic protein fliR
SGRAN_4104	9.07546	+	NU	flhB	Flagellar biosynthesis protein FlhB
SGRAN_4105	7.43302	+	N	BF95_17325	Flagellar hook-associated 2-like protein
SGRAN_4106	7.26946	+	NUO	Sala_2921	Flagellar protein FliS
SGRAN_4107	46.0536	-	T	nifA6	Nif-specific regulatory protein
SGRAN_4108	13.5432	-	N	motB	Flagellar motor protein MotB
SGRAN_4109	13.99	-	N	motA	Flagellar motor protein MotA
SGRAN_4110	18.639	-	N	FG95_03402	Flagellin-like protein
SGRAN_4111	15.4874	-	N	FG91_00959	Flagellar hook-associated protein
SGRAN_4113	23.0473	-	N	flgI	Basal body P-ring protein
SGRAN_4114	22.4535	-	N	flgH	Basal body L-ring protein
SGRAN_4115	19.9938	-	N	flgG	Distal rod protein
SGRAN_4116	23.0519	-	N	flgF	Flagellar basal-body rod protein FlgF
SGRAN_4117	18.9335	-	N	flgE	Flagellar hook protein FlgE
SGRAN_4118	17.5111	-	N	flgD	Flagellar hook capping protein
SGRAN_4119	27.2129	-	N	flgC	Flagellar basal-body rod protein FlgC
SGRAN_4120	20.8886	-	N	flgB	Flagellar basal body rod protein FlgB
SGRAN_4121	16.1857	+	NO	EBMC1_04889	Flagellar protein
SGRAN_4122	11.5072	+	KNU	FG91_00948	Putative anti-sigma-28 factor-FlgM
SGRAN_4123	14.4253	+		Sala_2905	Uncharacterized protein
SGRAN_4124	22.9619	+		A11S_1984	Lytic transglycosylase-catalytic
SGRAN_4125	19.3671	+	NU	flhA	Flagellar biosynthesis protein FlhA
SGRAN_4126	26.6163	+	K	fliA	RNA polymerase sigma70
SGRAN_4127	8.86935	-	KH	EBMC1_04919	MarR family transcriptional regulator
SGRAN_4128	6.62027	-		FG95_03420	Uncharacterized protein
SGRAN_4129	4.82528	-		EBMC1_04929	Uncharacterized protein
SGRAN_4165	4.53255	+		tRNA-Arg-CCG	NA
SGRAN_4173	91.8012	-	L	NSU_2526	Transposase
SGRAN_4174	57.7881	-	L	NSU_2525	Transposase
SGRAN_4175	3.37894	-	R	copC	Copper resistance protein CopC
SGRAN_4176	4.68405	+	Q	copA9	Copper resistance protein A
SGRAN_4182	8.83295	+	P	cusA3	Cation transporter
SGRAN_4193	3.86823	+	P	zntA	Heavy metal translocating P-type ATPase
SGRAN_4194	3.78785	+	MU	bepC	Type I secretion outer membrane protein-TolC

## Sheet: Downregulated
Supplementary Table S1. Genes upregulated and downregulated (in pages 1 and 2 of this document, respectively) more than 3-fold in the ΔecfG1ΔecfG2 mutant compared to the wild type TFA. The relative expression, the genome strand where the genes are encoded, the COG functional category where they belong (the category represented by each symbol is shown in page 3 of this document), the annotated gen…
Gene ID	ΔecfG1ΔecfG2/WT	Strand	COG	Gene name	Description
SGRAN_0034	0.231472	-		MBEBAB_0858	Uncharacterized protein
SGRAN_0061	0.330602	-		FG95_03583	Uncharacterized protein
SGRAN_0082	0.326582	-	P	EBMC1_11275	Putative CDF-family cation efflux system protein
SGRAN_0133	0.284193	+	S	FG95_00199	Uncharacterized protein
SGRAN_0254	0.211858	+		AL00_09965	17 kDa surface antigen
SGRAN_0266	0.277611	+		Sala_2850	Uncharacterized protein
SGRAN_0270	0.104408	-	P	terC2	Integral membrane protein TerC
SGRAN_0282	0.28736	+	S	EBMC1_06144	Uncharacterized protein
SGRAN_0296	0.278024	+	J	rpsJ	30S ribosomal protein S10
SGRAN_0355	0.177236	+	G	algC	Phosphomannomutase-phosphoglucomutase
SGRAN_0407	0.265662	-	A	EBMC1_05084	Putative lipoprotein
SGRAN_0521	0.145596	+		AL00_08500	Virulence-associated protein E
SGRAN_0533	0.324213	+	KL	snf2	Lactate dehydrogenase
SGRAN_0573	0.180167	+	G	ppsA	PEP synthase
SGRAN_0574	0.028795	+	T	BV95_00196	UspA domain-containing protein
SGRAN_0575	0.255228	+	G	BV95_00197	Carbohydrate binding protein
SGRAN_0578	0.216734	-	O	hspC2	HspC2 heat shock protein
SGRAN_0584	0.258042	+	T	BV95_00207	UspA domain-containing protein
SGRAN_0701	0.187811	-	S	AI27_04570	17 kDa surface antigen
SGRAN_0755	0.253618	-	R	gloA5	Glyoxalase-bleomycin resistance protein-dioxygenase
SGRAN_0758	0.0531925	+		AL00_02430	Uncharacterized protein
SGRAN_0842	0.322821	+	J	rpsP	30S ribosomal protein S16
SGRAN_0887	0.106287	+	MR	ycjG	Mandelate racemase
SGRAN_0888	0.00625949	-	R	FG95_02247	General stress protein
SGRAN_0895	0.298927	-	M	Sala_2160	MscS Mechanosensitive ion channel
SGRAN_0896	0.217594	-	L	FG95_02239	DNA topoisomerase
SGRAN_0918	0.0422082	-	R	EBMC1_04304	Metallophosphoesterase
SGRAN_0919	0.00664755	-	IR	EBMC1_04299	Sphingosine kinase
SGRAN_0993	0.201081	+	T	phyR	Two-component response regulator
SGRAN_0996	0.226537	+	S	ABAZ39_05165	Rhamnosyltransferase
SGRAN_1032	0.245618	-	K	petP	MarR family transcriptional regulator
SGRAN_1118	0.0636983	+	L	dpo	DNA polymerase
SGRAN_1119	0.0985012	+	J	EBMC1_17017	Putative mRNA 3-end processing factor
SGRAN_1120	0.0810736	+	L	lig	ATP-dependent DNA ligase
SGRAN_1121	0.254161	+	P	sodB	Superoxide dismutase Fe
SGRAN_1130	0.202085	-	LKJ	cshA	ATP-dependent RNA helicase CshA
SGRAN_1161	0.00035025	-	K	FG91_03898	RNA polymerase-sigma-24 subunit-ECF subfamily
SGRAN_1162	0.00377768	-		EBMC1_00020	Uncharacterized protein
SGRAN_1164	0.00810687	-	T	phyR2	Two-component response regulator
SGRAN_1165	0.184005	+	T	EBMC1_17002	Signal transduction histidine kinase
SGRAN_1221	0.316148	-	M	pal	Outer membrane lipoprotein Omp16-like protein
SGRAN_1238	0.264205	+		SC1_03115	Uncharacterized protein
SGRAN_1253	0.191922	+	T	Acav_4737	Diguanylate cyclase
SGRAN_1259	0.0452402	-		Sala_0468	Uncharacterized protein
SGRAN_1260	0.00333592	+	S	mltA2	Transglycosylase
SGRAN_1261	0.302599	+	S	mltA3	Transglycosylase
SGRAN_1264	0.311942	+	S	BF95_19205	Membrane protein
SGRAN_1285	0.0221603	+		EBMC1_14373	Uncharacterized protein
SGRAN_1395	0.324006	+		BDIM_28520	Uncharacterized protein
SGRAN_1403	0.298816	+		AI27_16870	Uncharacterized protein
SGRAN_1404	0.0560811	+	IQR	yhxC	Short-chain dehydrogenase
SGRAN_1405	0.0395697	+		RLPCCGM1_c1581	Uncharacterized protein
SGRAN_1414	0.282778	-		BV97_03510	Uncharacterized protein
SGRAN_1454	0.299684	-	J	rplI	50S ribosomal protein L9
SGRAN_1545	0.137871	+	P	FG91_03788	TonB-dependent receptor
SGRAN_1546	0.0032254	-		FG91_03789	Uncharacterized protein
SGRAN_1567	0.257424	+		B1M_01483	Transposase
SGRAN_1673	0.145634	-		EBMC1_12526	Uncharacterized protein
SGRAN_1760	0.204824	-	M	EBMC1_12346	AsmA family protein
SGRAN_1761	0.0195351	-		BV97_04724	Uncharacterized protein
SGRAN_1762	0.276057	-	S	Adeh_0487	MgtC-SapB transporter
SGRAN_1765	0.0259158	-		SC1_01591	Uncharacterized protein
SGRAN_1766	0.245125	-	T	BRADO2291	cAMP-binding protein
SGRAN_1769	0.239528	-		SC1_01543	Uncharacterized protein
SGRAN_1770	0.0678647	-	P	katA2	Catalase
SGRAN_1773	0.181539	+	T	fsrR	Signal transduction histidine kinase
SGRAN_1775	0.205202	-		ABAC460_10320	Uncharacterized protein
SGRAN_1777	0.0539776	+	S	AL00_01615	Peptidoglycan binding domain-containing protein
SGRAN_1778	0.0901928	-	R	AL00_01910	GCN5 family acetyltransferase
SGRAN_1785	0.193333	-	T	AL00_01785	Uncharacterized protein
SGRAN_1789	0.117188	-	O	AL00_01835	heat-shock protein Hsp20
SGRAN_1790	0.0546507	+	T	AL00_01935	Universal stress protein UspA
SGRAN_1791	0.197453	+	T	BF95_04645	Regulator
SGRAN_1794	0.324105	+	T	fixJ4	Transcriptional regulatory protein FixJ
SGRAN_1797	0.0139311	+	S	A1OC_03832	Membrane protein
SGRAN_1798	0.0313303	+		A1OC_02425	Membrane protein
SGRAN_1799	0.0676802	-		FG91_03080	Uncharacterized protein
SGRAN_1800	0.00146798	-	R	cinA	CinA domain protein
SGRAN_1892	0.172323	+		AI27_11810	Uncharacterized protein
SGRAN_1922	0.000580215	-	S	EBMC1_13241	Entericidin EcnAB
SGRAN_1934	0.13897	-	N	BW41_03624	Required for attachment to host cells family protein
SGRAN_1984	0.0130959	+		EBMC1_08581	Uncharacterized protein
SGRAN_1985	0.120487	+		EBMC1_08566	N-acetyltransferase GCN5
SGRAN_2034	0.00846113	+		SC1_01037	Uncharacterized protein
SGRAN_2035	0.181229	-	L	CC_2272	Endonuclease III
SGRAN_2094	0.306134	+	M	EBMC1_15954	Aspartate racemase
SGRAN_2195	0.0118599	+		AGROH133_03671	Photosystem reaction center subunit H
SGRAN_2196	0.0908019	+		WP_047805729	Uncharacterized protein
SGRAN_2224	0.0136021	-		SKP52_21815	Putative secreted protein
SGRAN_2253	0.04842	-	M	AEYBE204_03910	Membrane protein
SGRAN_2272	0.245281	+	K	rnk	GreA-GreB family elongation factor
SGRAN_2273	0.00536548	-		EBMC1_09239	Calcium-binding EF-hand
SGRAN_2313	0.313197	+		FG91_02382	Uncharacterized protein
SGRAN_2321	0.332941	-	I	FG95_01959	Phospholipase D-transphosphatidylase
SGRAN_2340	0.292499	-		BW41_03261	Uncharacterized protein
SGRAN_2352	0.0211656	+	G	sldA	D-arabitol dehydrogenase large subunit
SGRAN_2362	0.237829	-		EBMC1_10304	Uncharacterized protein
SGRAN_2363	0.261738	-	S	SKP52_10455	Uncharacterized protein
SGRAN_2390	0.0747534	+	KT	FG91_00122	Response regulator receiver protein
SGRAN_2391	0.00852098	-		EBMC1_00645	Uncharacterized protein
SGRAN_2412	0.213565	+		SKP52_07180	Uncharacterized protein
SGRAN_2413	0.153968	+		EBMC1_00765	Uncharacterized protein
SGRAN_2414	0.211188	+		EBMC1_00770	Uncharacterized protein
SGRAN_2415	0.21241	+		FG91_00089	Uncharacterized protein
SGRAN_2485	0.00760743	+	S	FG95_03201	Putative membrane protein
SGRAN_2492	0.0114946	-		BAB1_1670	UPF0391 membrane protein
SGRAN_2505	0.0495007	+	K	cspA	Cold-shock protein
SGRAN_2506	0.121048	+	J	infA	Translation initiation factor IF-1
SGRAN_2511	0.234486	-		EBMC1_05594	Uncharacterized protein
SGRAN_2515	0.0949956	+		EBMC1_05624	Uncharacterized protein
SGRAN_2516	0.212114	+	M	NSU_3549	Glycosyl transferase
SGRAN_2517	0.088824	+	G	NSU_3550	Glycoside hydrolase
SGRAN_2518	0.0883639	-		WP_022690248	Uncharacterized protein
SGRAN_2520	0.0799931	-	E	AEYBE204_17710	FAD dependent oxidoreductase
SGRAN_2521	0.0177529	-	P	katA3	Catalase
SGRAN_2522	0.243161	-		EBMC1_05629	Uncharacterized protein
SGRAN_2523	0.120788	-		EBMC1_05634	Uncharacterized protein
SGRAN_2544	0.283188	+	T	AT5A_19186	Signal transduction histidine kinase
SGRAN_2569	0.22819	-		SC1_03213	isoaspartyl aminopeptidase
SGRAN_2640	0.286339	+	S	yceI	YceI family protein
SGRAN_2642	0.160452	+		FG91_03177	Uncharacterized protein
SGRAN_2661	0.014844	+		Cseg_0952	Hemerythrin HHE cation binding domain protein
SGRAN_2662	0.0385996	-	S	FG91_04063	Outer membrane protein
SGRAN_2751	0.228052	-	LKJ	cshA2	DEAD-box ATP-dependent RNA helicase CshA
SGRAN_2765	0.214736	+		FG91_03473	Putative membrane protein
SGRAN_2825	0.252806	+		LK12_03740	Uncharacterized protein
SGRAN_2838	0.00926831	+		traL2	Conjugal transfer pilus assembly protein TraL
SGRAN_2844	0.330678	+	U	traC4	Conjugal transfer protein TraC
SGRAN_2949	0.225226	-		FG91_04032	Putative membrane protein
SGRAN_2963	0.118604	+	M	EBMC1_05179	OmpA-MotB protein
SGRAN_2993	0.332927	-	S	surF1	Surfeit locus 1 family protein
SGRAN_3032	0.214458	+	R	FG91_00007	Putative permease
SGRAN_3059	0.0111521	+	S	FG95_02883	17 kDa surface antigen
SGRAN_3063	0.001564	-		csbD	CsbD-like protein
SGRAN_3081	0.257859	-		AI27_09850	Alkyl hydroperoxide reductase
SGRAN_3083	0.0935058	+		EBMC1_00820	Uncharacterized protein
SGRAN_3086	0.0228051	+		EBMC1_00845	Hypotheticall protein
SGRAN_3087	0.318564	-	J	rplL	50S ribosomal protein L7-L12
SGRAN_3288	0.146197	-	IQR	fabG3	3-alpha-hydroxysteroid dehydrogenase
SGRAN_3289	0.227834	-		BW41_02702	Uncharacterized protein
SGRAN_3290	0.0611103	+	K	cspA2	Cold-shock protein
SGRAN_3291	0.166799	+	J	infA3	Translation initiation factor IF-1 2
SGRAN_3301	0.115756	+	S	FG95_03235	Uncharacterized protein
SGRAN_3302	0.0418788	+	S	ABAC460_00080	Urea carboxylase-associated protein
SGRAN_3309	0.321603	+	K	hutC	Histidine utilization repressor
SGRAN_3353	0.173993	-	T	BF95_19545	Universal stress protein UspA
SGRAN_3396	0.327593	+	P	EBMC1_11990	tellurite resistance-like domain-containing protein
SGRAN_3544	0.2893	-	EG	edd	6-phosphogluconate dehydratase
SGRAN_3547	0.203475	-	O	ahpF	Alkyl hydroperoxide reductase subunit F
SGRAN_3548	0.257548	-	O	ahpC3	Alkyl hydroperoxide reductase subunit C
SGRAN_3632	0.290201	+	U	FG91_03852	Flp-Fap pilin component
SGRAN_3633	0.140534	-	R	EBMC1_17417	Peptidase M48-Ste24p
SGRAN_3663	0.178432	+		FG95_01378	Uncharacterized protein
SGRAN_3664	0.0773556	+		EBMC1_00285	Putative secreted protein
SGRAN_3665	0.0397462	-	S	SKP52_16675	Uncharacterized protein
SGRAN_3666	0.0860421	-		FG95_01384	Uncharacterized protein
SGRAN_3672	0.0142853	+		SKP52_16720	Putative secreted protein
SGRAN_3673	0.227544	-	E	iaaA	Isoaspartyl peptidase
SGRAN_3690	0.0678137	+		EBMC1_05454	Uncharacterized protein
SGRAN_3698	0.302415	+	E	dcp	Peptidyl-dipeptidase Dcp
SGRAN_3705	0.331271	-	E	ABAYE0066	Glyoxalase family protein
SGRAN_3750	0.0407129	+	R	yccU	CoA-binding domain protein
SGRAN_3751	0.190598	+		FG95_00489	Uncharacterized protein
SGRAN_3792	0.318834	-	R	ABAC460_19100	Inosine-5-monophosphate dehydrogenase
SGRAN_3795	0.134199	+		A1OC_03371	Plasmid stabilization protein
SGRAN_3799	0.0275655	-	M	AEYBE204_16505	Glycosyl transferase family 1
SGRAN_3814	0.0495047	+	O	EBMC1_03010	Uncharacterized protein
SGRAN_3838	0.317898	-	M	ABAC402_17740	Efflux transporter-RND family-MFP subunit
SGRAN_3894	0.307257	+	H	ribA	GTP cyclohydrolase II
SGRAN_3895	0.20691	-	KT	lytT	Chemotaxis protein CheY
SGRAN_3899	0.150916	-	P	dps2	DNA-binding protein
SGRAN_3915	0.186669	+	M	BF95_21950	MltA-interacting MipA
SGRAN_3922	0.00268564	+	M	AI27_16925	17 kDa surface antigen
SGRAN_3924	0.157	-	O	osmC	Peroxiredoxin OsmC
SGRAN_3949	0.113025	+	M	yiaD	Cell envelope biogenesis protein OmpA
SGRAN_3950	0.166486	-	U	marC	UPF0056 inner membrane protein MarC
SGRAN_3958	0.0417625	-		EBMC1_04519	Uncharacterized protein
SGRAN_4040	0.323776	+	R	FG95_00090	Endonuclease-exonuclease-phosphatase
SGRAN_4049	0.148604	-	S	egtD	Methyltransferase
SGRAN_4050	0.329389	-	S	egtB	TIGR03440 family protein
SGRAN_4057	0.126597	+	S	A1Q_4189	Lipoprotein-related protein
SGRAN_4131	0.281829	+	K	SKP52_01120	Uncharacterized protein
SGRAN_4133	0.234539	+	V	farA	HlyD family secretion protein
SGRAN_4134	0.0989616	+	MU	oprM3	RND efflux system-outer membrane lipoprotein-NodT family
SGRAN_4135	0.0243008	-	L	ligD	DNA ligase D
SGRAN_4136	0.154809	-	S	ku	Non-homologous end joining protein Ku
SGRAN_4142	0.235519	-	L	A33O_08456	Uracil-DNA glycosylase
SGRAN_4143	0.0316546	-	S	A33O_18629	DNA repair protein
SGRAN_4144	0.0921634	-		Nham_2097	Uncharacterized protein

## Sheet: COG categories
Supplementary Table S1. Genes upregulated and downregulated (in pages 1 and 2 of this document, respectively) more than 3-fold in the ΔecfG1ΔecfG2 mutant compared to the wild type TFA. The relative expression, the genome strand where the genes are encoded, the COG functional category where they belong (the category represented by each symbol is shown in page 3 of this document), the annotated gen…
Code	Category
A	RNA processing and modification
B	Chromatin structure and dynamics
C	Energy production and conversion
D	Cell cycle control, cell division, chromosome partitioning
E	Amino acid transport and metabolism
F	Nucleotide transport and metabolism
G	Carbohydrate transport and metabolism
H	Coenzyme transport and metabolism
I	Lipid transport and metabolism
J	Translation, ribosomal structure and biogenesis
K	Transcription
L	Replication, recombination and repair
M	Cell wall/membrane/envelope biogenesis
N	Cell motility
O	Post-translational modification, protein turnover, and chaperones
P	Inorganic ion transport and metabolism
Q	Secondary metabolites biosynthesis, transport, and catabolism
R	General function prediction only
S	Function unknown
T	Signal transduction mechanisms
U	Intracellular trafficking, secretion, and vesicular transport
V	Defense mechanisms
W	Extracellular structures
Y	Nuclear structure
Z	Cytoskeleton
