# Supplementary material for: Two paralogous EcfG σ factors hierarchically orchestrate the activation of the General Stress Response in Sphingopyxis granuli TFA
Source: Sci Rep. 2020 Mar 20;10:5177. doi: 10.1038/s41598-020-62101-z (PMC7083833; doi:10.1038/s41598-020-62101-z)
Supplement: Supplementary file 2 — Supplementary information2. [file 41598_2020_62101_MOESM2_ESM.xlsx]

## Sheet: GSR_regulon
Supplementary Table S2. Genes defined within the GSR regulon in S. granuli TFA. The relative reduction (and increase) in their expression are shown in columns B and C, respectively. The genome strand where they are encoded, the COG functional category where they belong (the category represented by each symbol is shown in page 2 of this document), their annotated gene name and their putative funct…
Gene ID	WT/ΔecfG1ΔecfG2	ΔecfG1ΔecfG2/WT	Strand	COG	Gene name	Description	Putative promoter	Putative operon
SGRAN_0270	9.57782	0.104408	-	P	terC2	Integral membrane protein TerC	GGAACCGGACAGCCCTATCTGCTGTTGG
SGRAN_0355	5.64219	0.177236	+	G	algC	Phosphomannomutase-phosphoglucomutase	TGAACCTTCCGGCGCGCGAGCGGTTTCA
SGRAN_0407	3.76418	0.265662	-	A	EBMC1_05084	Putative lipoprotein	TGAACCGCTGGCCGGTGCCGCGCGTTGG
SGRAN_0521	6.86832	0.145596	+		AL00_08500	Virulence-associated protein E	AAAACCGGGACGCGCTGCCCGTTGAT
SGRAN_0573	5.55039	0.180167	+	G	ppsA	PEP synthase	GAAACCTTGAGGCGGCCTCTGGCACCTT
SGRAN_0574	34.7283	0.028795	+	T	BV95_00196	UspA domain-containing protein	GCAACCATCCGGACTTTGCGGCGTTCCT	SGRAN_0574-0575
SGRAN_0575	3.91807	0.255228	+	G	BV95_00197	Carbohydrate binding protein
SGRAN_0758	18.7996	0.0531925	+		AL00_02430	Uncharacterized protein	GGAACTGAGGGCGGGTTCCGACCGTCGA
SGRAN_0888	159.757	0.00625949	-	R	FG95_02247	General stress protein	GCAACATTGCCGCCGCTGCCGCGTTGAT
SGRAN_0895	3.34529	0.298927	-	M	Sala_2160	MscS Mechanosensitive ion channel
SGRAN_0896	4.59572	0.217594	-	L	FG95_02239	DNA topoisomerase	GGAACCATCGGGCGCCGCCGGACGCTAT	SGRAN_0896-0895
SGRAN_0918	23.6921	0.0422082	-	R	EBMC1_04304	Metallophosphoesterase
SGRAN_0919	150.431	0.00664755	-	IR	EBMC1_04299	Sphingosine kinase	GAAACCATGGCTCTCGCGCTCGCCGCTG	SGRAN_0919-0916
SGRAN_0993	4.97313	0.201081	+	T	phyR	Two-component response regulator	GGAAACCAAATTAGGGCTAAATCGTTCCC
SGRAN_1118	15.699	0.0636983	+	L	dpo	DNA polymerase	GGAACGGAAGCGCGCGGCGGCCGTTTCG	SGRAN_1118-1120
SGRAN_1119	10.1522	0.0985012	+	J	EBMC1_17017	Putative mRNA 3-end processing factor
SGRAN_1120	12.3345	0.0810736	+	L	lig	ATP-dependent DNA ligase
SGRAN_1161	--	--	-	K	FG91_03898	RNA polymerase, sigma-24 subunit, ECF subfamily
SGRAN_1162	264.713	0.00377768	-		EBMC1_00020	Uncharacterized protein	GGAACCTGCGGCCCCCTCTGTCGTTGCT	SGRAN_1162-1161
SGRAN_1164	123.352	0.00810687	-	T	phyR2	Two-component response regulator	GGAACCTGCGCAGGCGAGCCGCGTATGA
SGRAN_1165	5.43465	0.184005	+	T	EBMC1_17002	Signal transduction histidine kinase	GCAACTTGTCGCGTCGCGATGCGTAGAC
SGRAN_1221	3.16307	0.316148	-	M	pal	Outer membrane lipoprotein Omp16-like protein	GGAACCAAAGCGGGGGGCTGGGGTTGCA
SGRAN_1260	299.768	0.00333592	+	S	mltA2	Transglycosylase	GGAACCTTTTTCGCCCTTCTCGCATTAT
SGRAN_1264	3.20572	0.311942	+	S	BF95_19205	Membrane protein	GCAACCTTTGCCGCGCTTCGCCATTTGT
SGRAN_1285	45.1258	0.0221603	+		EBMC1_14373	Uncharacterized protein	GCAACCGAATCGCGGTAAGGACGTTCCG
SGRAN_1403	3.34655	0.298816	+		AI27_16870	Uncharacterized protein	GGAAACTTTGTCGATTCCCGGCGTTGTT	SGRAN_1403-1405
SGRAN_1404	17.8313	0.0560811	+	IQR	yhxC	Short-chain dehydrogenase
SGRAN_1405	25.2718	0.0395697	+		RLPCCGM1_c1581	Uncharacterized protein
SGRAN_1414	3.53634	0.282778	-		BV97_03510	Uncharacterized protein	GGAACGCTTCGGCCCGGTCGGTGGTAGA
SGRAN_1546	310.039	0.0032254	-		FG91_03789	Uncharacterized protein	GGAACATTGGACCGGCCCCGCGAGTTTC
SGRAN_1760	4.88224	0.204824	-	M	EBMC1_12346	AsmA family protein
SGRAN_1761	51.19	0.0195351	-		BV97_04724	Uncharacterized protein	GCAACCCTCTTCGCGGGGAGACGTTCAA	SGRAN_1761-1760
SGRAN_1762	3.62244	0.276057	-	S	Adeh_0487	MgtC-SapB transporter	GCAACCTTTCGCATTCTCACCGGTTTCT	SGRAN_1762
SGRAN_1765	38.5865	0.0259158	-		SC1_01591	Uncharacterized protein
SGRAN_1766	4.07955	0.245125	-	T	BRADO2291	cAMP-binding protein	GGAACCGCATCGGCCCTGCCGATGTTCT	SGRAN_1766-1765
SGRAN_1769	4.17487	0.239528	-		SC1_01543	Uncharacterized protein	GCAACACCGAGCGATTCCGTGCGTTTCA
SGRAN_1770	14.7352	0.0678647	-	P	katA2	Catalase	GAAACCAGTGCGGAAAACAGGCGTTGGC
SGRAN_1777	18.5262	0.0539776	+	S	AL00_01615	Peptidoglycan binding domain-containing protein	GGAACGCTGCCTGAGCGCCTCGCGTTAT
SGRAN_1797	71.782	0.0139311	+	S	A1OC_03832	Membrane protein	GCAACCTGCGACGCGCATGGGCGTTGAA	SGRAN_1797-1798
SGRAN_1798	31.918	0.0313303	+		A1OC_02425	Membrane protein
SGRAN_1799	14.7754	0.0676802	-		FG91_03080	Uncharacterized protein	GCAACCTTGTGTCCGATCCGCCGTTGCC
SGRAN_1800	681.209	0.00146798	-	R	cinA	CinA domain protein	GCAACCATGGCCCCGCCCCGTCGTTTCG
SGRAN_1892	5.80306	0.172323	+		AI27_11810	Uncharacterized protein	GGAACGTCGGTCCCGGCGCGACGGATCG
SGRAN_1922	1723.5	0.000580215	-	S	EBMC1_13241	Entericidin EcnAB	GGAACCCCCGGCTCCTTCACGGGTTTCC
SGRAN_1984	76.3601	0.0130959	+		EBMC1_08581	Uncharacterized protein	GGAAACTTATGCCGCGCGATGCGTTGGG	SGRAN_1984-1985
SGRAN_1985	8.29963	0.120487	+		EBMC1_08566	N-acetyltransferase GCN5
SGRAN_2034	118.188	0.00846113	+		SC1_01037	Uncharacterized protein	GGATCGCGGCACGGTTTCGCGCGTTGAT
SGRAN_2195	84.3175	0.0118599	+		AGROH133_03671	Photosystem reaction center subunit H	GGAACATCGGCGCCCGGCATCCGTTGCT
SGRAN_2224	73.5182	0.0136021	-		SKP52_21815	Putative secreted protein	GGAACGATTCCGGAATGGCGCACGTTGCG
SGRAN_2253	20.6526	0.04842	-	M	AEYBE204_03910	Membrane protein	GGAACTTCGCGCGCGCACCGCGGGTTTG
SGRAN_2273	186.377	0.00536548	-		EBMC1_09239	Calcium-binding EF-hand	GCAACTTTCGCGGCGCGCGGGCGGTTGT
SGRAN_2352	47.2465	0.0211656	+	G	sldA	D-arabitol dehydrogenase large subunit	GCATCGTTCGTCGAGGCAGTGCGTTGC
SGRAN_2363	3.82062	0.261738	-	S	SKP52_10455	Uncharacterized protein
SGRAN_2364	2.57789	0.387914	-	M	FG91_02340	Surface antigen (D15)	GGAACCTGACCCGTTTCGGCTCGTTAGG	SGRAN_2364-2363
SGRAN_2391	117.357	0.00852098	-		EBMC1_00645	Uncharacterized protein	GGAACGGCTTCGCGGCGAAGGCGTTTGC
SGRAN_2412	4.68242	0.213565	+		SKP52_07180	Uncharacterized protein	GGAACCATTCGGCGCGCCTTGC	SGRAN_2412-2415
SGRAN_2413	6.49484	0.153968	+		EBMC1_00765	Uncharacterized protein
SGRAN_2414	4.73511	0.211188	+		EBMC1_00770	Uncharacterized protein
SGRAN_2415	4.70788	0.21241	+		FG91_00089	Uncharacterized protein
SGRAN_2416	2.85834	0.349853	+		A33O_19099	Inositol monophosphatase	GTAACGGCGCGGGGCTGTTAG
SGRAN_2485	131.45	0.00760743	+	S	FG95_03201	Putative membrane protein	GGAACCGCACCGCCCTCTCGCGCGTCAT
SGRAN_2492	86.9975	0.0114946	-		BAB1_1670	UPF0391 membrane protein	GGAACTTTCGGCCGGTGCGGTCGTTTGA
SGRAN_2520	12.5011	0.0799931	-	E	AEYBE204_17710	FAD dependent oxidoreductase
SGRAN_2521	56.3288	0.0177529	-	P	katA3	Catalase	CGAAACTTAGGGGGAAGCCGCGGGTTGA	SGRAN_2521-2520
SGRAN_2661	67.3674	0.014844	+		Cseg_0952	Hemerythrin HHE cation binding domain protein	GGAACCGCTTGCCCGAACCGGCGTTGAA
SGRAN_2662	25.907	0.0385996	-	S	FG91_04063	Outer membrane protein	GGAACGGGTTCGCTCCGTCGGCGTTACG
SGRAN_2765	4.65687	0.214736	+		FG91_03473	Putative membrane protein	GAAACCGTCATGCCGATGCGGGAGGTTT
SGRAN_2949	4.43998	0.225226	-		FG91_04032	Putative membrane protein	GGAACCGCGCTTGCGGGCAGCGCGTTGC
SGRAN_2963	8.43143	0.118604	+	M	EBMC1_05179	OmpA-MotB protein	TGAACGCGGGGGCGGCTCATTGAA
SGRAN_3032	4.66291	0.214458	+	R	FG91_00007	Putative permease	GGAACCAACCTGCGGCCCGAGCGTGACG
SGRAN_3059	89.6689	0.0111521	+	S	FG95_02883	17 kDa surface antigen	GCAACGCAGTCCAGACAAGGCTCGTTCT
SGRAN_3063	639.386	0.001564	-		csbD	CsbD-like protein	GGAACATGGGCCCGGTCGGTGCGTTGAT
SGRAN_3086	43.8499	0.0228051	+		EBMC1_00845	Hypotheticall protein	GCAGCGCTTTGCGCGCGCCATCCGTTCG
SGRAN_3289	4.38916	0.227834	-		BW41_02702	Uncharacterized protein	GCAACTGCCGTCTTCGCCGTGCGTTCGT
SGRAN_3353	5.74737	0.173993	-	T	BF95_19545	Universal stress protein UspA	TGAACCCGGGCGGGCCGCCGTGCATTGA
SGRAN_3633	7.11569	0.140534	-	R	EBMC1_17417	Peptidase M48-Ste24p	GGAACCCGTTCGCTGGCGATGGCGTTCTT
SGRAN_3664	12.9273	0.0773556	+		EBMC1_00285	Putative secreted protein	GCAACAGCGCCGCCGATCCTTCGTTTTA
SGRAN_3665	25.1596	0.0397462	-	S	SKP52_16675	Uncharacterized protein
SGRAN_3666	11.6222	0.0860421	-		FG95_01384	Uncharacterized protein	GGAACGGCCGCGGCGCCTCGGGCGTTTC	SGRAN_3666-3665
SGRAN_3672	70.0021	0.0142853	+		SKP52_16720	Putative secreted protein	GCAACCGATGCGTTCATCCCGCGTTAAG
SGRAN_3690	14.7463	0.0678137	+		EBMC1_05454	Uncharacterized protein	GGAACCCGAAGGCCGCGTCGCGGATTGA
SGRAN_3750	24.5622	0.0407129	+	R	yccU	CoA-binding domain protein	GGAACCGACCCGCAAGGCGAGCCGTTCCAC	SGRAN_3750-3751
SGRAN_3751	5.24665	0.190598	+		FG95_00489	Uncharacterized protein
SGRAN_3794	10.2097	0.0979463	-	S	SC1_01410	Uncharacterized protein	GGAACTCTGCCGGGCCGCGCCGCGTCGA
SGRAN_3795	7.4516	0.134199	+		A1OC_03371	Plasmid stabilization protein	GGAACCTCGTCCTGGTCGAGCGGTTGTC
SGRAN_3799	36.2772	0.0275655	-	M	AEYBE204_16505	Glycosyl transferase family 1	GCAACCTGTCGACCGGCCGGGCGTTGCC
SGRAN_3814	20.2001	0.0495047	+	O	EBMC1_03010	Uncharacterized protein	GCAACTAGACGCCCGCCTTTCCGTTCGA
SGRAN_3895	4.83302	0.20691	-	KT	lytT	Chemotaxis protein CheY	GCAACGGAATCGACGGGCGTGGGTTTAG
SGRAN_3922	372.35	0.00268564	+	M	AI27_16925	17 kDa surface antigen	GGAACTTCGGGCCGCTCCCGCGTGTCTA
SGRAN_3924	6.36941	0.157	-	O	osmC	Peroxiredoxin OsmC	GGAACCCCGGCTGCCCCGGCGCCGTTGCA
SGRAN_3949	8.84762	0.113025	+	M	yiaD	Cell envelope biogenesis protein OmpA	GGAACCAGATGCGCGGCCATATGTTATC
SGRAN_3958	23.9449	0.0417625	-		EBMC1_04519	Uncharacterized protein	GCAACGCCGCGAGCGAGGGCGTGCTG
SGRAN_4040	3.08855	0.323776	+	R	FG95_00090	Endonuclease-exonuclease-phosphatase	GCAACCCCATCTCACTCCCGTTCGTGTTGA
SGRAN_4049	6.72929	0.148604	-	S	egtD	Methyltransferase
SGRAN_4050	3.03592	0.329389	-	S	egtB	TIGR03440 family protein	GAAACCGAATCGCCCTCTCGCGGATTGT	SGRAN_4050-4049
SGRAN_4057	7.89908	0.126597	+	S	A1Q_4189	Lipoprotein-related protein	GGAACTGGAAGGCTGAACGGCGCGTATC
SGRAN_4131	3.54825	0.281829	+	K	SKP52_01120	Uncharacterized protein	GGAACGATGCGGCCAGCGAGAAGGTTCC	SGRAN_4131-4134
SGRAN_4132	2.41664	0.413798	+		A250_08987	MFS drug efflux transporter
SGRAN_4133	4.26368	0.234539	+	V	farA	HlyD family secretion protein
SGRAN_4134	10.1049	0.0989616	+	MU	oprM3	RND efflux system-outer membrane lipoprotein-NodT family
SGRAN_4135	41.1508	0.0243008	-	L	ligD	DNA ligase D
SGRAN_4136	6.45957	0.154809	-	S	ku	Non-homologous end joining protein Ku	GGAACCGCACCGCGCCCTCGCGCATTGC	SGRAN_4136-4135
SGRAN_4143	31.591	0.0316546	-	S	A33O_18629	DNA repair protein
SGRAN_4144	10.8503	0.0921634	-		Nham_2097	Uncharacterized protein	GCAACATCGCCGGCAAGAAGGCGATCGG	SGRAN_4144-4143

## Sheet: COG categories
Code	Category
A	RNA processing and modification
B	Chromatin structure and dynamics
C	Energy production and conversion
D	Cell cycle control, cell division, chromosome partitioning
E	Amino acid transport and metabolism
F	Nucleotide transport and metabolism
G	Carbohydrate transport and metabolism
H	Coenzyme transport and metabolism
I	Lipid transport and metabolism
J	Translation, ribosomal structure and biogenesis
K	Transcription
L	Replication, recombination and repair
M	Cell wall/membrane/envelope biogenesis
N	Cell motility
O	Post-translational modification, protein turnover, and chaperones
P	Inorganic ion transport and metabolism
Q	Secondary metabolites biosynthesis, transport, and catabolism
R	General function prediction only
S	Function unknown
T	Signal transduction mechanisms
U	Intracellular trafficking, secretion, and vesicular transport
V	Defense mechanisms
W	Extracellular structures
Y	Nuclear structure
Z	Cytoskeleton
